# Supplementary material for: Exosome‐derived circTFDP2 promotes prostate cancer progression by preventing PARP1 from caspase‐3‐dependent cleavage
Source: Clin Transl Med. 2023 Jan 3;13(1):e1156. doi: 10.1002/ctm2.1156 (PMC9810792; doi:10.1002/ctm2.1156)
Supplement: Supplementary file 2 — Supporting Information [file CTM2-13-e1156-s004.xlsx]

## Sheet: 工作表1
	Patient number	Gleason score	TMN Stage	Metastasis status
	1	3+3	T2a	No
	2	4+5	T2c	No
	3	3+3	T2c	No
	4	R:4+3，L:3+3	T2c	Lymph node metastasis
	5	4+3	T2c	No
	6	3+3	T2c	No
	7	4+3	T2c	No
	8	R:3+3，L:3+3	T2c	No
	9	L:4+3	T2a	No
	10	3+4	T2c	No
	11	4+3	T2c	No
	12	4+5	T4	Lymph node metastasis
	13	4+3	T2c	No
	14	4+3	T2b	No
	15	3+4	T2c	No
	16	4+3	T2a	No
	17	3+3	T2c	No
	18	4+3	T2c	No
	19	4+4	T3b	Lymph node metastasis
	20	4+3	T2c	No
	21	4+3	T3b	No
	22	4+3	T2c	No
	23	3+4	T2c	No
	24	4+3	T4	No
	25	3+4	T3a	No
	26	4+4	T3b	No
	27	5+5	T3a	No
	28	3+4	T2c	No
	29	4+5	T3b	Lymph node metastasis
	30	3+4	T2c	No
	31	4+5	T4	No
	32	3+4	T2b	No
	33	3+3	T4	No
	34	4+4	T3a	Lymph node metastasis
	35	4+3	T4	No
	36	3+4	T3a	No
	37	4+4	T2c	No
	38	4+3	T2c	No
	39	5+4	T4	Lymph node metastasis
	40	4+3	T2c	No
	41	4+3	T2c	No
	42	4+3	T2c	No
	43	3+4	T3b	No
	44	4+3	T2c	No
	45	3+3	T2c	No
	46	3+4	T2c	No
	47	4+4	T3a	No
	48	3+3	T2c	No
	49	4+5	T2c	No
	50	3+3	T2c	No
